# Supplementary material for: Different Gene Expressions of Resistant and Susceptible Hop Cultivars in Response to Infection with a Highly Aggressive Strain of Verticillium albo-atrum
Source: Plant Mol Biol Report. 2014 Aug 17;33(3):689–704. doi: 10.1007/s11105-014-0767-4 (PMC4432018; doi:10.1007/s11105-014-0767-4)
Supplement: Supplementary file 4 — (XLSX 31 kb) [file 11105_2014_767_MOESM4_ESM.xlsx]

## Sheet: TDF BlastX and Blast2GO
Supplement Table S2: 84 TDFs with revealed similarities to plant proteins and 8 TDFs with similarities to the fungal protein sequences, accession numbers in bold were analyzed in RT-qPCR experiment
Plant
BLASTX							BLAST2GO
Query Acc. No.	Qlen	Subject Acc. No.	Subject title	Identity%	Evalue	Qcoverage %	Sequence name	Min Evalue	Mean similarity	#GO	GO Ids
HO059192	827	XP_004154316	PREDICTED: uncharacterized protein LOC101218508, partial [Cucumis sativus]	91.67	1e-60	39	cytochrome p450 liketbp	1.3e-45	89.0%	0	-
HO059193	745	ABY65004	14-3-3e protein [Gossypium hirsutum]	95.96	1e-151	90	14-3-3 protein	4.2e-154	97.03%	16	C:cytosol; F:protein phosphorylated amino acid binding; P:response to red light; C:plasmodesma; P:amino acid import; P:protein glycosylation; P:ER to Golgi vesicle-mediated transport; P:leaf development; F:protein domain specific binding; C:chloroplast stroma; C:nuclear envelope; P:response to far red light; P:toxin catabolic process; P:response to karrikin; C:Golgi apparatus; C:plasma membrane
HO059194	728	AFK43430	unknown [Medicago truncatula]	67.24	1e-70	70	cytochrome c oxidase subunit vb	9.1e-49	87.85%	9	P:glucose catabolic process; F:cytochrome-c oxidase activity; F:zinc ion binding; F:cobalt ion binding; C:chloroplast thylakoid membrane; C:mitochondrial envelope; P:mitochondrial electron transport, cytochrome c to oxygen; P:proton transport; C:respiratory chain complex IV
HO059273	656	EOY04843	COL domain class transcription factor isoform 2 [Theobroma cacao]	66.67	7e-55	64	salt-tolerance protein	3.1e-45	68.6%	9	P:response to chemical stimulus; F:protein binding; P:cellular metabolic process; P:response to salt stress; P:response to karrikin; P:organic substance biosynthetic process; P:photomorphogenesis; P:primary metabolic process; C:nucleus
HO059196	606	EMJ10884	hypothetical protein PRUPE_ppa012356mg [Prunus persica]	88.89	3e-58	53	iron-sulfur cluster assembly protein 1-like	3.6e-58	91.47%	6	F:iron ion binding; P:iron-sulfur cluster assembly; F:structural molecule activity; C:mitochondrion; F:iron-sulfur cluster binding; C:chloroplast
HO059197	598	XP_004290445	PREDICTED: ATP synthase delta chain, chloroplastic-like [Fragaria vesca subsp. vesca]	73.75	3e-80	80	protein	3.3e-79	81.1%	32	P:salicylic acid biosynthetic process; P:glucosinolate metabolic process; P:regulation of plant-type hypersensitive response; P:response to chitin; C:stromule; P:negative regulation of defense response; P:defense response to fungus; P:pentose-phosphate shunt; C:proton-transporting ATP synthase complex, catalytic core F(1); P:jasmonic acid mediated signaling pathway; P:photosynthetic electron tran…
HO059198	511	XP_004230231	PREDICTED: uncharacterized protein LOC101251625 [Solanum lycopersicum]	43.35	3e-19	99	heavy metal transport detoxification superfamily	8.4e-05	54.0%	0	-
HO059199	455	XP_004303485	PREDICTED: puromycin-sensitive aminopeptidase-like [Fragaria vesca subsp. vesca]	84.81	4e-35	52	puromycin-sensitive aminopeptidase-like	4e-35	82.7%	11	C:cytosol; P:proteasomal protein catabolic process; F:zinc ion binding; P:auxin polar transport; P:regulation of anion channel activity; P:cytoskeleton organization; F:aminopeptidase activity; F:metallopeptidase activity; P:gluconeogenesis; C:nucleus; C:plasma membrane
HO059200	454						uncharacterized loc101207511	1.9e-07	63.17%	0	-
HO059201	359	EPS72268	hypothetical protein M569_02482, partial [Genlisea aurea]	72.92	4e-15	40	copper-transporting atpase ran1-like	3.1e-11	91.25%	26	P:copper ion export; C:trans-Golgi network; C:apoplast; F:protein binding; P:regulation of stomatal movement; P:ethylene mediated signaling pathway; P:response to salt stress; F:copper-exporting ATPase activity; F:GTP binding; C:integral to membrane; C:cell wall; C:Golgi apparatus; C:cytosol; P:ATP biosynthetic process; P:protein N-linked glycosylation; P:response to superoxide; P:cell death; C:e…
HO059202	450						protein	4.2e-11	65.53%	7	P:primary metabolic process; F:protein kinase activity; P:cellular macromolecule metabolic process; F:nucleotide binding; P:phosphorylation; P:regulation of cellular process; P:cell communication
HO059206	405	XP_004156223	PREDICTED: protein furry homolog-like [Cucumis sativus]	87.50	5e-18	36	protein furry homolog-like	4.8e-18	89.22%	3	C:plasma membrane; C:mitochondrion; P:protein N-linked glycosylation
HO059209	322	XP_004152088	PREDICTED: protein YIF1B-A-like [Cucumis sativus]	96.30	9e-28	50	integral membrane hrf1 family protein	9.3e-28	91.97%	5	C:integral to membrane; C:endoplasmic reticulum; C:Golgi apparatus; P:vesicle-mediated transport; C:mitochondrion
HO059211	333	EMJ13502	hypothetical protein PRUPE_ppa014035mg [Prunus persica]	81.82	7e-30	59	transcription elongation factor 1 homolog isoform 1	6.9e-30	86.5%	6	F:translation elongation factor activity; F:metal ion binding; P:regulation of transcription, DNA-dependent; C:nucleus; C:ribosome; P:regulation of translational elongation
HO059212	294	AEC10987	acyl-CoA-binding protein [Camellia sinensis]	91.11	8e-21	46	acyl-CoA -binding protein	2.8e-19	96.58%	12	P:response to absence of light; C:cytosol; F:fatty-acyl-CoA binding; P:myo-inositol hexakisphosphate biosynthetic process; P:response to salt stress; P:lipid transport; P:calcium ion transport; P:response to freezing; P:Golgi organization; F:phosphatidylcholine binding; P:cysteine biosynthetic process; C:plasma membrane
HO059215	208	CAN62964	hypothetical protein VITISV_029521 [Vitis vinifera]	90.74	2e-26	78	aconitate cytoplasmic-like	1.8e-26	89.55%	35	C:vacuolar membrane; P:response to misfolded protein; P:photorespiration; P:gluconeogenesis; P:citrate metabolic process; P:water transport; F:citrate hydro-lyase (cis-aconitate-forming) activity; F:4 iron, 4 sulfur cluster binding; P:ethylene mediated signaling pathway; P:isocitrate metabolic process; P:glyoxylate cycle; P:response to salt stress; P:photosynthesis; F:isocitrate hydro-lyase (cis-…
HO059216	197	BlastX hit not available at e<10-10					evolutionarily conserved c-terminal region 2 isoform 1	6.7e-05	74.67%	0	-
HO059218	167	EOY22461	Ribosomal protein L22p/L17e family protein [Theobroma cacao]	95.24	2e-20	75	60s ribosomal protein l17-2-like	1.7e-20	97.7%	12	F:peptidase activity; P:RNA methylation; P:translation; C:nucleolus; C:plasmodesma; F:structural constituent of ribosome; P:proteolysis; C:vacuole; C:membrane; C:cytosolic large ribosomal subunit; C:Golgi apparatus; P:ribosome biogenesis
HO059222	719	XP_003625676	Cell division control protein-like protein [Medicago truncatula]	85.47	1e-97	75	cell division cycle protein 48 homolog	6.5e-88	92.47%	15	C:cell wall; P:cell cycle; C:nucleolus; F:identical protein binding; P:cell division; F:ATP binding; F:microtubule-severing ATPase activity; P:pollen tube growth; C:spindle; C:nuclear envelope; P:pollen germination; P:response to cadmium ion; C:cytosolic ribosome; C:phragmoplast; C:plasma membrane
HO059223	215	XP_002322450	predicted protein [Populus trichocarpa]	73.91	3e-11	64
HO059224	656	XP_002534559	protein phosphatase, putative [Ricinus communis]	82.45	2e-111	86	protein phosphatase 2c 57-like	2.2e-111	88.15%	11	P:photosystem stoichiometry adjustment; P:protein dephosphorylation; P:photosynthetic electron transport chain; C:mitochondrion; C:nucleolus; C:integral to membrane; F:metal ion binding; C:protein serine/threonine phosphatase complex; C:thylakoid; F:protein serine/threonine phosphatase activity; C:chloroplast stroma
HO059225	680	NP_849524	glycine-rich RNA-binding protein 8 [Arabidopsis thaliana]	73.24	3e-23	29	glycine-rich rna-binding protein	3e-21	95.63%	41	P:negative regulation of circadian rhythm; P:gluconeogenesis; C:apoplast; P:DNA duplex unwinding; P:carotenoid biosynthetic process; P:regulation of stomatal movement; P:water transport; P:response to water deprivation; P:etioplast organization; F:nucleotide binding; P:mRNA export from nucleus; P:response to chitin; P:response to salt stress; F:protein kinase activity; P:lignin biosynthetic proce…
HO059226	705	CAA09110	chitinase [Hevea brasiliensis]	72.33	5e-70	68	acidic endochitinase	5.4e-70	82.13%	15	P:response to light intensity; P:protein desumoylation; F:lysozyme activity; P:chitin catabolic process; P:response to salt stress; P:response to cold; P:response to wounding; P:vegetative to reproductive phase transition of meristem; P:cellular response to water deprivation; C:extracellular region; F:chitinase activity; C:vacuole; P:hydrogen peroxide biosynthetic process; P:polysaccharide catabo…
HO059228	596	XP_002268289	PREDICTED: soluble inorganic pyrophosphatase [Vitis vinifera]	69.35	5e-17	28	soluble inorganic pyrophosphatase	3.4e-17	78.65%	12	C:cytosol; P:methionine biosynthetic process; P:response to salt stress; P:lipid storage; P:calcium ion transport; F:magnesium ion binding; P:Golgi organization; F:inorganic diphosphatase activity; P:RNA splicing, via endonucleolytic cleavage and ligation; C:membrane; C:nucleus; P:oxidative phosphorylation
HO059229	616	XP_002280897	PREDICTED: zinc finger CCCH domain-containing protein 49-like [Vitis vinifera]	78.00	2e-97	93	zinc finger ccch domain-containing protein 40-like	7.5e-79	80.65%	6	F:metal ion binding; F:RNA binding; P:defense response to bacterium; C:nucleus; F:DNA binding; F:nucleotide binding
HO059230	782	XP_004287855	PREDICTED: bifunctional epoxide hydrolase 2-like [Fragaria vesca subsp. vesca]	72.57	2e-113	87	bifunctional epoxide hydrolase 2-like	1.8e-100	74.83%	6	F:epoxide hydrolase activity; C:cytosol; C:nucleus; F:non-membrane spanning protein tyrosine kinase activity; P:xenobiotic metabolic process; P:response to toxic substance
HO059233	553	EMJ18216	hypothetical protein PRUPE_ppa002102mg [Prunus persica]	80.65	7e-86	84	gtp pyrophosphokinase-like	7.5e-86	80.95%	10	P:response to wounding; P:guanosine tetraphosphate metabolic process; F:GTP diphosphokinase activity; F:guanosine-3',5'-bis(diphosphate) 3'-diphosphatase activity; P:response to abscisic acid stimulus; P:phosphorylation; F:kinase activity; C:chloroplast; C:plasma membrane; P:purine nucleobase metabolic process
HO059234	504	XP_003627647	Gibberellin receptor GID1 [Medicago truncatula]	61.54	3e-55	85	probable carboxylesterase 8-like	3.1e-55	71.97%	3	F:hydrolase activity; C:nucleus; P:metabolic process
HO059235	448	XP_004162959	PREDICTED: microtubule-associated serine/threonine-protein kinase 1-like [Cucumis sativus]	78.00	2e-41	67	protein kinase	1e-20	77.46%	8	F:protein kinase C activity; C:plasma membrane; P:protein autophosphorylation; F:ATP binding; C:nucleus; C:cytosol; P:signal transduction; P:serine family amino acid metabolic process
HO059236	479	XP_004289224	PREDICTED: B3 domain-containing protein Os01g0234100-like [Fragaria vesca subsp. vesca]	50.00	9e-11	41	b3 domain-containing protein	9e-11	66.69%	4	P:regulation of transcription, DNA-dependent; P:transcription, DNA-dependent; C:nucleus; F:DNA binding
HO059237	366	EMJ02671	hypothetical protein PRUPE_ppa014259mg [Prunus persica]	91.94	3e-34	51	protein	3e-34	94.05%	2	F:molecular_function; P:biological_process
HO059238	522	ACM69364	cinnamic acid 4-hydroxylase [Humulus lupulus]	100.00	9e-60	56	cinnamate 4- partial	1.4e-35	95.35%	10	F:heme binding; F:trans-cinnamate 4-monooxygenase activity; F:iron ion binding; F:electron carrier activity; P:oxidation-reduction process; P:L-phenylalanine metabolic process; P:coumarin biosynthetic process; P:lignin biosynthetic process; P:stilbene biosynthetic process; P:electron transport
HO059239	552	ABK96553	unknown [Populus trichocarpa x Populus deltoides]	85.83	2e-65	63	fk506 binding-like protein	1.9e-65	90.5%	9	P:protein folding; C:vacuole; C:endoplasmic reticulum lumen; F:FK506 binding; C:cytoplasmic membrane-bounded vesicle; P:response to stress; P:protein peptidyl-prolyl isomerization; C:membrane; F:peptidyl-prolyl cis-trans isomerase activity
HO059240	495	XP_002309429	predicted protein [Populus trichocarpa]	92.52	3e-61	65	60s ribosomal protein l23a-like	1e-49	95.45%	6	C:ribosome; F:structural constituent of ribosome; P:translation; F:rRNA binding; F:nucleotide binding; P:ribosome biogenesis
HO059241	163	XP_001803801	hypothetical protein SNOG_13596 [Phaeosphaeria nodorum SN15]	80.95	2e-14	77
HO059244	725	XP_003634196	PREDICTED: MATE efflux family protein 6 [Vitis vinifera]	76.92	5e-74	65	mate efflux family protein	5.1e-77	83.58%	6	P:response to nematode; F:drug transmembrane transporter activity; C:plasma membrane; P:drug transmembrane transport; C:vacuolar membrane; F:antiporter activity
HO059245	358	BlastX hit not available at e<10-10					myc-like anthocyanin regulatory protein	5.9e-11	78.38%	5	F:binding; P:epidermal cell differentiation; F:oxidoreductase activity; P:metabolic process; P:cell fate specification
HO059252	198	XP_004307309	PREDICTED: histone-lysine N-methyltransferase, H3 lysine-9 specific SUVH1-like [Fragaria vesca subsp. vesca]	70.18	3e-20	86	histone-lysine n- h3 lysine-9 specific suvh1-like	3.3e-20	72.53%	4	P:histone methylation; F:binding; C:nucleus; F:methyltransferase activity
HO059253	674	EMJ17669	hypothetical protein PRUPE_ppa025942mg [Prunus persica]	70.31	4e-63	57	probable adp-ribosylation factor gtpase-activating protein agd11-like	4.3e-63	79.97%	1	C:chloroplast
HO059254	134	XP_003545038	PREDICTED: DNA/RNA-binding protein KIN17-like isoform 1 [Glycine max]	86.36	1e-19	99	dna rna-binding protein kin17-like	9.9e-20	90.28%	2	P:microtubule cytoskeleton organization; C:nucleus
HO059255	584	ABS17589	SKP1 component-like 1 [Humulus lupulus]	97.20	6e-59	55	skp1-like protein	5.5e-59	94.15%	1	P:ubiquitin-dependent protein catabolic process
HO059256	690	EOX92027	GCR2-like 1 [Theobroma cacao]	84.55	9e-63	53	lanc-like protein 2-like	8.8e-63	80.45%	4	P:metabolic process; C:cytoplasm; C:extrinsic to membrane; F:catalytic activity
HO059257	637	AFK45471	unknown [Lotus japonicus]	78.17	9e-71	67	serine palmitoyltransferase	8.8e-71	85.3%	12	P:cell growth; C:integral to membrane; F:serine C-palmitoyltransferase activity; P:sphingolipid biosynthetic process; F:protein binding; P:regulation of programmed cell death; C:chloroplast; P:response to cadmium ion; F:pyridoxal phosphate binding; P:glycosphingolipid metabolic process; C:serine C-palmitoyltransferase complex; P:acyl-carrier-protein biosynthetic process
HO059258	398	XP_004305456	PREDICTED: uncharacterized protein LOC101302967 [Fragaria vesca subsp. vesca]	69.31	6e-43	76	trichome birefringence-like 43 protein	5.9e-43	74.67%	1	C:extracellular region
HO059259	220	XP_003552600	PREDICTED: protein COBRA-like [Glycine max]	87.50	1e-37	98	protein cobra-like	3.9e-39	94.1%	32	P:response to fructose stimulus; P:water transport; P:cellulose microfibril organization; C:anchored to plasma membrane; P:cellulose metabolic process; C:plant-type cell wall; P:multidimensional cell growth; P:calcium ion transport; P:response to salt stress; P:pattern specification process; P:anthocyanin accumulation in tissues in response to UV light; P:root hair elongation; P:hyperosmotic resp…
HO059261	394	BlastX hit not available at e<10-10					mitochondrial f1f0-atp synthase g	9.3e-10	77.22%	4	F:hydrogen ion transmembrane transporter activity; C:mitochondrial proton-transporting ATP synthase complex, coupling factor F(o); P:ATP synthesis coupled proton transport; F:catalytic activity
HO059263	747	XP_002264289	PREDICTED: cycloartenol Synthase isoform 1 [Vitis vinifera]	85.48	1e-152	99	cycloartenol synthase	9.8e-153	89.6%	14	P:carotenoid biosynthetic process; P:phosphatidylglycerol biosynthetic process; P:sterol biosynthetic process; P:tetracyclic triterpenoid biosynthetic process; P:unsaturated fatty acid biosynthetic process; C:vacuole; P:isopentenyl diphosphate biosynthetic process, mevalonate-independent pathway; C:integral to membrane; P:negative regulation of transcription, DNA-dependent; P:chlorophyll biosynth…
HO059267	437	EMJ18257	hypothetical protein PRUPE_ppa001157mg [Prunus persica]	51.85	8e-31	90	receptor-like protein kinase feronia-like	3.4e-23	68.58%	25	F:non-membrane spanning protein tyrosine kinase activity; P:water transport; C:cytoplasmic membrane-bounded vesicle; P:pollen tube reception; P:response to salt stress; P:cell morphogenesis; P:post-embryonic development; P:defense response to fungus; P:root hair elongation; C:extracellular region; P:hyperosmotic response; P:protein autophosphorylation; P:Golgi organization; C:filiform apparatus; …
HO059268	454	EMJ12830	hypothetical protein PRUPE_ppa005803mg [Prunus persica]	50.55	4e-15	60	apo protein chloroplastic-like	4.2e-15	57.2%	0	-
HO059270	224	EMJ01742	hypothetical protein PRUPE_ppa011712mg [Prunus persica]	68.92	4e-26	99	pra1 family protein f2-like	4e-26	72.9%	1	C:membrane
HO059059	262	XP_002270018	PREDICTED: LOW QUALITY PROTEIN: cytokinin hydroxylase-like [Vitis vinifera]	77.38	2e-32	88	cytochrome p450	1.9e-32	77.17%	9	F:heme binding; F:oxidoreductase activity, acting on paired donors, with incorporation or reduction of molecular oxygen; F:monooxygenase activity; F:iron ion binding; F:electron carrier activity; P:oxidation-reduction process; F:secologanin synthase activity; P:electron transport; P:indole biosynthetic process
HO059060	209	CBI16652	unnamed protein product [Vitis vinifera]	98.33	3e-30	86	unnamed protein product	3.2e-30	90.5%	0	-
HO059063	173	XP_002278538	PREDICTED: G-type lectin S-receptor-like serine/threonine-protein kinase B120 [Vitis vinifera]	100.00	2e-33	99	pinus taeda anonymous locus 0_184_01 genomic sequence	1.9e-33	81.17%	5	F:ATP binding; P:activation of MAPKK activity; F:MAP kinase kinase kinase activity; P:transmembrane receptor protein serine/threonine kinase signaling pathway; P:serine family amino acid metabolic process
HO059064	124	BlastX hit not available at e<10-10					heparanase-like protein 3-like	1.5e-05	70.08%	4	F:hydrolase activity, acting on glycosyl bonds; C:membrane; P:carbohydrate metabolic process; F:catalytic activity
HO059067	333	CAN66676	hypothetical protein VITISV_032909 [Vitis vinifera]	100.00	2e-67	99	clip-associating protein	1.7e-67	76.45%	21	P:negative regulation of microtubule depolymerization; P:cellulose metabolic process; P:multidimensional cell growth; P:cortical microtubule organization; P:protein stabilization; C:phragmoplast; P:anthocyanin accumulation in tissues in response to UV light; P:root hair elongation; C:cytosol; P:regulation of hormone levels; P:mitosis; P:polysaccharide biosynthetic process; P:plant-type cell wall …
HO059070	150	CAN59846	hypothetical protein VITISV_004513 [Vitis vinifera]	100.00	8e-24	98
HO059071	357	XP_002278649	PREDICTED: syntaxin-22 [Vitis vinifera]	98.04	7e-34	78	syntaxin-22-like	4.4e-10	90.6%	5	C:membrane; F:SNAP receptor activity; P:vesicle-mediated transport; P:intracellular protein transport; C:intracellular
HO059072	250	AAM14671	peptide/glutathione transporter OPT1 [Vitis vinifera]	97.59	2e-49	99	oligopeptide transporter 6-like	2.4e-49	84.35%	5	F:oligopeptide transporter activity; C:cytoplasm; P:oligopeptide transport; C:plasma membrane; P:transmembrane transport
HO059075	209	XP_002281742	PREDICTED: probable disease resistance protein At5g63020-like [Vitis vinifera]	100.00	2e-22	65	cc-nbs-lrr resistance	3.4e-22	72.82%	0	-
HO059083	235	BlastX hit not available at e<10-10					low quality protein: zinc finger protein 33a	2.2e-10	82.53%	6	F:Ran GTPase binding; P:intracellular protein transport; P:ribosomal protein import into nucleus; P:NLS-bearing substrate import into nucleus; F:protein transporter activity; C:nucleus
HO059094	236	EMJ28373	hypothetical protein PRUPE_ppa021383mg [Prunus persica]	79.03	2e-28	79	basic blue protein	2.1e-28	82.08%	21	P:seed dormancy process; C:plant extracellular matrix; F:copper ion binding; P:electron transport chain; P:seed germination; P:pollination; P:meristem structural organization; P:regulation of flower development; P:photomorphogenesis; F:electron carrier activity; P:vegetative to reproductive phase transition of meristem; P:protein ubiquitination; P:lipid storage; P:response to abscisic acid stimul…
HO059096	127	BlastX hit not available at e<10-10					ap2 domain-containing transcription factor	1.4e-08	77.0%	1	P:transcription, DNA-dependent
HO059099	270	NP_001031557	Dol-P-Man:Man(5)GlcNAc(2)-PP-Dol alpha-1,3-mannosyltransferase [Arabidopsis thaliana]	71.43	1e-12	52	dol-p-man:man c -pp-dol alpha- -mannosyltransferase	1.2e-12	82.14%	8	F:alpha-1,3-mannosyltransferase activity; C:mitochondrion; P:cellulose biosynthetic process; P:protein glycosylation; P:Golgi vesicle transport; C:chloroplast; C:endoplasmic reticulum; C:alpha-1,6-mannosyltransferase complex
HO059101	169	XP_002311805	chromatin remodeling complex subunit [Populus trichocarpa]	77.36	7e-20	94	chromatin structure-remodeling complex protein syd	7.5e-20	73.47%	30	P:sugar mediated signaling pathway; P:production of ta-siRNAs involved in RNA interference; P:embryo development ending in seed dormancy; P:cytokinesis by cell plate formation; P:response to freezing; P:DNA methylation; C:cytosol; P:protein ubiquitination; P:ATP-dependent chromatin remodeling; P:virus induced gene silencing; P:seed germination; P:chromatin silencing; P:production of miRNAs involv…
HO059104	132	BlastX hit not available at e<10-10					trab domain-containing protein	1.5e-10	74.9%	4	F:molecular_function; P:biological_process; C:cellular_component; C:gap junction
HO059108	316	CBI29473	unnamed protein product [Vitis vinifera]	98.63	9e-42	69	isoform 2	9.4e-42	71.68%	0	-
HO059109	243	CBI17342	unnamed protein product [Vitis vinifera]	97.83	3e-20	57	hypothetical protein VITISV_009207	1.8e-12	97.0%	0	-
HO059113	190	XP_002274265	PREDICTED: uncharacterized protein LOC100250135 [Vitis vinifera]	97.44	2e-16	62
HO059115	142	CAN84014	hypothetical protein VITISV_036140 [Vitis vinifera]	95.00	5e-16	85	hypothetical protein VITISV_036140	5.1e-16	97.0%	0	-
HO059118	289	XP_002263684	PREDICTED: uncharacterized sodium-dependent transporter yocS-like [Vitis vinifera]	95.00	3e-23	82	probable sodium metabolite cotransporter chloroplastic-like	5.6e-23	94.13%	5	C:chloroplast envelope; F:bile acid:sodium symporter activity; C:integral to membrane; P:sodium ion transmembrane transport; P:bile acid and bile salt transport
HO059119	230	BlastX hit not available at e<10-10					hypothetical protein VITISV_039519	1.5e-08	62.0%	0	-
HO059122	189	CBI39752	unnamed protein product [Vitis vinifera]	96.97	7e-12	52	e3 ubiquitin-protein ligase upl1-like	1.2e-08	80.2%	3	F:ligase activity; P:protein ubiquitination; F:ubiquitin-protein ligase activity
HO059141	137	CBI40952	unnamed protein product [Vitis vinifera]	97.06	4e-15	74	low quality protein: ( )-nerolidol synthase chloroplastic-like	3.4e-15	93.48%	0	-
HO059143	270	XP_002281162	PREDICTED: dihydrosphingosine 1-phosphate phosphatase C823.11 isoform 1 [Vitis vinifera]	100.00	2e-20	49	pinus taeda anonymous locus cl1578contig1_01 genomic sequence	2.1e-20	78.29%	6	C:endoplasmic reticulum membrane; P:sphingolipid metabolic process; P:stomatal closure; P:response to abscisic acid stimulus; C:extracellular region; F:sphingosine-1-phosphate phosphatase activity
HO059153	112	CBI24744	unnamed protein product [Vitis vinifera]	97.30	2e-15	99	probably inactive leucine-rich repeat receptor-like protein kinase at5g48380-like	1.8e-15	82.89%	8	F:kinase activity; F:ATP binding; F:protein kinase activity; P:phosphorylation; P:protein phosphorylation; F:transferase activity, transferring phosphorus-containing groups; C:integral to membrane; C:membrane
HO059156	231	XP_002279260	PREDICTED: aconitate hydratase, cytoplasmic [Vitis vinifera]	96.97	2e-12	43	aconitate cytoplasmic-like	3.1e-10	79.58%	6	C:cytoplasm; F:metal ion binding; F:4 iron, 4 sulfur cluster binding; F:citrate hydro-lyase (cis-aconitate-forming) activity; P:glyoxylate cycle; F:isocitrate hydro-lyase (cis-aconitate-forming) activity
HO059165	175	CBI16471	unnamed protein product [Vitis vinifera]	90.91	3e-12	57	geminivirus rep interacting kinase 2	9.1e-07	71.5%	0	-
HO059168	182	CBI19667	unnamed protein product [Vitis vinifera]	100.00	2e-18	68	cytochrome p450	2.6e-19	89.1%	10	F:heme binding; F:oxidoreductase activity, acting on paired donors, with incorporation or reduction of molecular oxygen; F:monooxygenase activity; F:iron ion binding; F:electron carrier activity; P:oxidation-reduction process; F:oxygen binding; F:secologanin synthase activity; P:electron transport; P:indole biosynthetic process
HO059169	292	CBI28814	unnamed protein product [Vitis vinifera]	66.67	4e-22	69	atp-dependent helicase rhp16-like	4e-22	65.43%	3	F:ion binding; F:heterocyclic compound binding; F:organic cyclic compound binding
HO059173	210	XP_002284994	PREDICTED: general transcription factor IIH subunit 2 [Vitis vinifera]	100.00	6e-39	99	general transcription factor iih subunit 2-like	6.1e-39	92.6%	6	P:nucleotide-excision repair; P:regulation of transcription from RNA polymerase II promoter; F:zinc ion binding; C:holo TFIIH complex; P:RNA splicing, via endonucleolytic cleavage and ligation; C:core TFIIH complex
HO059176	113	CBI28833	unnamed protein product [Vitis vinifera]	97.30	4e-15	98	cellulose synthase-like protein h1-like	4e-15	86.73%	0	-
HO059178	98	XP_002278801	PREDICTED: BAHD acyltransferase DCR-like [Vitis vinifera]	100.00	5e-11	98
HO059179	167	XP_002275176	PREDICTED: probable receptor-like protein kinase At1g67000-like [Vitis vinifera]	100.00	4e-31	99	probable receptor-like protein kinase at1g67000-like	4.1e-31	75.35%	3	P:phosphorylation; F:protein kinase activity; F:nucleotide binding
HO059181	115	XP_003633901	PREDICTED: CCR4-NOT transcription complex subunit 1-like [Vitis vinifera]	100.00	1e-18	99	ccr4-not transcription complex subunit 1-like	1.3e-18	84.5%	0	-
Fungal
HO059195	690	XP_388987,	EF1A_TRIRE ELONGATION FACTOR 1-ALPHA (EF-1-ALPHA) [Fusarium graminearum PH-1,	96.94	1e-159	99	translation elongation factor 1 partial	1e-159	96.03%	6	F:translation elongation factor activity; P:GTP catabolic process; F:GTPase activity; F:GTP binding; C:ribosome; P:regulation of translational elongation
HO059205	440	XP_389071	hypothetical protein FG08895.1 [Fusarium graminearum PH-1],	90.48	8e-32	43	60s ribosomal protein l21	6.8e-20	79.63%	4	C:ribosome; F:structural constituent of ribosome; P:translation; P:ribosome biogenesis
HO059232	672	XP_003001334	lectin [Verticillium albo-atrum VaMs.102]	95.39	2e-71	100	chitin deacetylase precursor	1.8e-20	63.85%	1	F:chitin binding
HO059243	726	XP_003009216	conserved hypothetical protein [Verticillium albo-atrum VaMs.102]	99.52	3e-148	87	family protein	1.2e-136	86.08%	3	P:glutamine metabolic process; F:transferase activity; P:regulation of transcription, DNA-dependent
HO059248	276	EOA84318	hypothetical protein SETTUDRAFT_164506 [Setosphaeria turcica Et28A],	98.68	5e-44	83	ap-1 adaptor complex subunit	1.7e-30	98.22%	4	P:Mo-molybdopterin cofactor biosynthetic process; P:vesicle-mediated transport; P:intracellular protein transport; C:clathrin adaptor complex
HO059250	282	EJD48377	small secreted protein [Auricularia delicata TFB-10046 SS5],	69.57	3e-26	73	small secreted protein	3.3e-26	68.0%	3	P:oxidation-reduction process; F:oxidoreductase activity, acting on CH-OH group of donors; F:flavin adenine dinucleotide binding
HO059251	278	EJD43012	60s ribosomal protein l31 [Auricularia delicata TFB-10046 SS5],	81.25	9e-32	69	60s ribosomal protein l31	9e-32	77.78%	1	C:ribosome
HO059260	585	XP_003854922	hypothetical protein MYCGRDRAFT_68326 [Zymoseptoria tritici IPO323],	71.43	4e-64	68	orotidine-5 -phosphate decarboxylase	9.8e-60	67.88%	3	P:'de novo' UMP biosynthetic process; F:orotidine-5'-phosphate decarboxylase activity; P:'de novo' pyrimidine nucleobase biosynthetic process
							Blast2GO legend
							Blasted
							Mapped
							Without Blast
							Annotated
